# Supplementary material for: Critically appraised topic on adverse food reactions of companion animals (3): prevalence of cutaneous adverse food reactions in dogs and cats
Source: BMC Vet Res. 2017 Feb 15;13:51. doi: 10.1186/s12917-017-0973-z (PMC5311844; doi:10.1186/s12917-017-0973-z)
Supplement: Additional file 1: — Specific data on the prevalence of CAFRs among dogs with various conditions. (XLSX 45 kb) [file 12917_2017_973_MOESM1_ESM.xlsx]

## Sheet: DOGS
REF #	AUTHOR	YEAR	COUNTRY	Where did the cases come from?	# CAFR	# ANY	% CAFR/ANY	# SD	% CAFR/SD	# PRU	% CAFR/PRU	# ASD	% CAFR/ASD	# AD	% CAFR/AD		How was the diagnosis made?	How long did the ED last (weeks)?	How long did the CHG last (weeks)?	Did all dogs have an ED?
1	Scott	1990	Canada (Québec)	university	26			419	0.0620525								not specified	not specified	not specified	no
2	Kunkle	1992	USA (Florida)	university	9							65	0.142857				ED + CHG	3	not specified	no
3	Denis	1994	Canada (Québec)	university	73			1844	0.0395879	416	0.175481						ED	1-13	none	no
4	Vroom	1995	Netherlands	specialist	11			45	0.244444								ED + CHG	?	?	?
6	Chesney	2002	United Kingdom	specialist	19			251	0.0756972					58	0.327586		ED + CHG	8-9	1.5	no
7	Biourge	2004	Belgium, Netherlands	specialist	36							58	0.62069				ED + CHG	8-9	not specified	yes
8	Loeffler	2004	United Kingdom	university	18					46	0.391304						ED + CHG	6	2	yes
9	Wilhelm	2005	Switzerland	university	5									55	0.0909091		ED + CHG	6	2	no
10	Hill	2006	United Kingdom	GP	2			559	0.00357782								not specified	not specified	not specified	no
11	Loeffler	2006	United Kingdom	university	56					141	0.397163						ED + CHG	8	2	yes
12	Nodtvedt	2006	Sweden	GP	54									109	0.495413		ED	not specified	not specified	no
13	Noli	2006	Italy	specialist	113			1000	0.113								ED + CHG	8	not specified	no
14	Tarpataki	2006	Hungary	specialist	55					600	0.0916667						ED + CHG	8	3	no
15	Kotnik	2007	Slovenia	university	37			197	0.187817			126	0.293651				ED	12	none	no
16	Počta	2007	The Czech Republic	university	18							150	0.12				ED + CHG	6-8	1	no
17	Picco	2008	Switzerland	specialist	76									259	0.293436		ED + CHG	6	not specified	yes
18	Souza	2009	Brazil (Mato Grosso del Sur)	mixed	16			480	0.0333333			190	0.0842105				not specified	not specified	not specified	no
19	Salzo	2009	Brazil (Sao Paulo)	university	20					117	0.17094						ED + CHG	6	1	no
20	Proverbio	2010	Italy	university	16	942	0.0169851	130	0.123077			61	0.262295				ED + CHG	8-10	2	no
21	Favrot	2010	worldwide	specialists	172					996	0.172691			743	0.231494		ED + CHG	6-8	not specified	no
23	Khoshnegah	2013	Iran	university	10	1299	0.00769823	221	0.0452489	56	0.178571						ED + CHG	not specified	not specified	no
28	Rondelli	2015	Brazil (Sao Paulo)	university	29			1352	0.0214497								ED	8	none	no
				TOTAL DOGS	871	2241		6498		2372		650		1224
	Abbreviations:					MEDIAN	0.0123417	MEDIAN	0.0620525	MEDIAN	0.175481	MEDIAN	0.202576	MEDIAN	0.293436
	CAFR: cutaneous adverse food reactions					MIN	0.00769823	MIN	0.00357782	MIN	0.0916667	MIN	0.0842105	MIN	0.0909091
	ANY: any diagnosis					MAX	0.0169851	MAX	0.244444	MAX	0.397163	MAX	0.62069	MAX	0.495413
	SD: skin diseases
	ASD: allergic skin disease
	AD: atopic dermatitis
	PRU: pruritus								=
	ED: elimination diets
	CHG: challenge
	GP: general practitioner
