# Supplementary material for: Critically appraised topic on adverse food reactions of companion animals (3): prevalence of cutaneous adverse food reactions in dogs and cats
Source: BMC Vet Res. 2017 Feb 15;13:51. doi: 10.1186/s12917-017-0973-z (PMC5311844; doi:10.1186/s12917-017-0973-z)
Supplement: Additional file 2: — Specific data on the prevalence of CAFRs among cats with various conditions. (XLSX 40 kb) [file 12917_2017_973_MOESM2_ESM.xlsx]

## Sheet: CATS
REF #	AUTHOR	YEAR	COUNTRY	Where did the cases come from?	# CAFR	# ANY	% CAFR/ANY	# SD	% CAFR/SD	# PRU	% CAFR/PRU	# ASD	% CAFR/ASD		How was the diagnosis made?	How long did the ED last (weeks)?	How long did the CHG last (weeks)?	Did all cats have an ED?
1	Scott	1990	Canada (Québec)	specialist	5			111	0.045045						not specified	not specified	not specified	no
3	Denis	1994	Canada (Québec)	university	13			224	0.0580357						ED	1-13	none	no
5	Guilford	1998	New Zealand	specialist	15					73	0.205479				ED + CHG + ED	4 +2-4	not specified	no
10	Hill	2006	United Kingdom	GP	5			154	0.0324675						not specified	not specified	not specified	no
22	Hobi	2011	Europe	specialist	61					502	0.121514				ED + CHG	6-8	2	no
26	Vogelnest	2013	Australia	specialist	17			270	0.062963			168	0.10119		ED + CHG	min 6	2	no
24	Scott	2013	USA (New York)	specialist	48	22135	0.00216851	1407	0.0341151						ED + CHG	min 4-6	1-1.5	no
25	Scott	2013b	USA (New York)	specialist	9							194	0.0463918		ED + CHG	min 4-6	1-1.5	no
27	Ravens	2014	Australia	specialist	6							45	0.133333		ED + CHG	min 6	2	no
				TOTAL CATS	179	22135		2166		575		407
	Abbreviations:					MEDIAN	-		0.045045	MEDIAN	0.163497	MEDIAN	0.10119
	CAFR: cutaneous adverse food reactions					MIN	-		0.0324675	MIN	0.121514	MIN	0.0463918
	ANY: any diagnosis					MAX	-		0.062963	MAX	0.205479	MAX	0.133333
	SD: skin diseases
	ASD: allergic skin disease
	PRU: pruritus
	ED: elimination diets
	CHG: challenge
	GP: general practitioner
